# Supplementary material for: Cangfu Daotan decoction treats PCOS-IR through the IL6/JAK2/STAT3/FOXO4 signaling pathway
Source: Front Endocrinol (Lausanne). 2026 Jan 7;16:1661000. doi: 10.3389/fendo.2025.1661000 (PMC12819200; doi:10.3389/fendo.2025.1661000)
Supplement: Supplementary file 1 [file DataSheet1.zip]

Archive with 42 entries (41 files):
- Supplementary Figure S5-24/
- Supplementary Figure S5-24/Figure S22 GAPDH .Tif
- __MACOSX/Supplementary Figure S5-24/._Figure S22 GAPDH .Tif
- Supplementary Figure S5-24/Figure S5 IL6.Tif
- __MACOSX/Supplementary Figure S5-24/._Figure S5 IL6.Tif
- Supplementary Figure S5-24/.DS_Store
- __MACOSX/Supplementary Figure S5-24/._.DS_Store
- Supplementary Figure S5-24/Figure S21 STAT3.Tif
- __MACOSX/Supplementary Figure S5-24/._Figure S21 STAT3.Tif
- Supplementary Figure S5-24/Figure S12 GAPDH.Tif
- Supplementary Figure S5-24/Figure S13 IL6.Tif
- __MACOSX/Supplementary Figure S5-24/._Figure S13 IL6.Tif
- Supplementary Figure S5-24/Figure S20 GAPDH.Tif
- __MACOSX/Supplementary Figure S5-24/._Figure S20 GAPDH.Tif
- Supplementary Figure S5-24/Figure S15 STAT3.Tif
- __MACOSX/Supplementary Figure S5-24/._Figure S15 STAT3.Tif
- Supplementary Figure S5-24/Figure S11 GLUT4.Tif
- __MACOSX/Supplementary Figure S5-24/._Figure S11 GLUT4.Tif
- Supplementary Figure S5-24/Figure S8 FOXO4 .Tif
- __MACOSX/Supplementary Figure S5-24/._Figure S8 FOXO4 .Tif
- Supplementary Figure S5-24/Figure S7 STAT3 .Tif
- __MACOSX/Supplementary Figure S5-24/._Figure S7 STAT3 .Tif
- Supplementary Figure S5-24/Figure S6 JAK2 .Tif
- __MACOSX/Supplementary Figure S5-24/._Figure S6 JAK2 .Tif
- Supplementary Figure S5-24/Figure S9 actin.Tif
- __MACOSX/Supplementary Figure S5-24/._Figure S9 actin.Tif
- Supplementary Figure S5-24/Figure S17 GAPDH.Tif
- __MACOSX/Supplementary Figure S5-24/._Figure S17 GAPDH.Tif
- Supplementary Figure S5-24/Figure S14 JAK2.Tif
- __MACOSX/Supplementary Figure S5-24/._Figure S14 JAK2.Tif
- Supplementary Figure S5-24/Figure S18 GLUT4.Tif
- __MACOSX/Supplementary Figure S5-24/._Figure S18 GLUT4.Tif
- Supplementary Figure S5-24/Figure S16 FOXO4.Tif
- __MACOSX/Supplementary Figure S5-24/._Figure S16 FOXO4.Tif
- Supplementary Figure S5-24/Figure S10 p-STAT3.Tif
- __MACOSX/Supplementary Figure S5-24/._Figure S10 p-STAT3.Tif
- Supplementary Figure S5-24/Figure S23 FOXO4.Tif
- __MACOSX/Supplementary Figure S5-24/._Figure S23 FOXO4.Tif
- Supplementary Figure S5-24/Figure S24 GAPDH.Tif
- __MACOSX/Supplementary Figure S5-24/._Figure S24 GAPDH.Tif
- Supplementary Figure S5-24/Figure S19 p-STAT3.Tif
- __MACOSX/Supplementary Figure S5-24/._Figure S19 p-STAT3.Tif
